# Supplementary material for: Educating Parents Improves Their Ability to Recognize Adolescent Idiopathic Scoliosis: A Diagnostic Accuracy Study
Source: Children (Basel). 2022 Apr 15;9(4):563. doi: 10.3390/children9040563 (PMC9025014; doi:10.3390/children9040563)
Supplement: Supplementary file 1 [file children-09-00563-s001.zip]

Archive with 1 entries (1 files):
- children-1664984-supplementary.pdf
